# Supplementary material for: Polymorphisms Analysis of BMP15, GDF9 and BMPR1B in Tibetan Cashmere Goat (Capra hircus)
Source: Genes (Basel). 2023 May 18;14(5):1102. doi: 10.3390/genes14051102 (PMC10218189; doi:10.3390/genes14051102)
Supplement: Supplementary file 1 [file genes-14-01102-s001.zip]

Archive with 1 entries (1 files):
- genes-2360132-supplementary.pdf
